# Supplementary material for: Expression of Concern: TSHZ3 and SOX9 Regulate the Timing of Smooth Muscle Cell Differentiation in the Ureter by Reducing Myocardin Activity
Source: PLoS One. 2019 Feb 11;14(2):e0211924. doi: 10.1371/journal.pone.0211924 (PMC6370214; doi:10.1371/journal.pone.0211924)
Supplement: S20 File — (ZIP) [file pone.0211924.s020.zip]

Archive with 5 entries (4 files):
- Fig S4C Lower pannel/
- Fig S4C Lower pannel/Mcd T3N 1_z01(DAPI+FITC+Cy3 5).TIF
- Fig S4C Lower pannel/Mcd T3N 1_z01Cy3 5.TIF
- Fig S4C Lower pannel/Mcd T3N 1_z01DAPI.TIF
- Fig S4C Lower pannel/Mcd T3N 1_z01FITC.TIF
